# Supplementary material for: Interrogation on the Cellular Nano-Interface and Biosafety of Repeated Nano-Electroporation by Nanostraw System
Source: Biosensors (Basel). 2022 Jul 13;12(7):522. doi: 10.3390/bios12070522 (PMC9313307; doi:10.3390/bios12070522)
Supplement: Supplementary file 1 [file biosensors-12-00522-s001.zip]

Archive with 1 entries (1 files):
- biosensors-1796891-supplementary.pdf
